# Supplementary material for: Numerical Investigation on the Anti-Angiogenic Therapy-Induced Normalization in Solid Tumors
Source: Pharmaceutics. 2022 Feb 5;14(2):363. doi: 10.3390/pharmaceutics14020363 (PMC8877966; doi:10.3390/pharmaceutics14020363)
Supplement: Supplementary file 1 [file pharmaceutics-14-00363-s001.zip]

Archive with 1 entries (1 files):
- pharmaceutics-1528923-supplementary.pdf
